# Supplementary material for: CENsible: Interpretable Insights into Small-Molecule Binding with Context Explanation Networks
Source: J Chem Inf Model. 2024 Jun 7;64(12):4651–60. doi: 10.1021/acs.jcim.4c00825 (PMC11200255; doi:10.1021/acs.jcim.4c00825)
Supplement: Supplementary file 5 — ci4c00825_si_005.zip [file ci4c00825_si_005.zip]

Archive with 2 entries (2 files):
- SupplementaryData3.CENsible.ipynb
- __MACOSX/._SupplementaryData3.CENsible.ipynb
