# Supplementary material for: CENsible: Interpretable Insights into Small-Molecule Binding with Context Explanation Networks
Source: J Chem Inf Model. 2024 Jun 7;64(12):4651–60. doi: 10.1021/acs.jcim.4c00825 (PMC11200255; doi:10.1021/acs.jcim.4c00825)
Supplement: Supplementary file 6 — ci4c00825_si_006.txt [file ci4c00825_si_006.txt]

Name,SMILES
Oseltamivir,CCC(CC)O[C@@H]1C=C(C[C@H](N)[C@H]1NC(C)=O)C(O)=O
